# Supplementary material for: CO2 Capture Membrane for Long-Cycle Lithium-Air Battery
Source: Molecules. 2023 Feb 21;28(5):2024. doi: 10.3390/molecules28052024 (PMC10003791; doi:10.3390/molecules28052024)
Supplement: Supplementary file 1 [file molecules-28-02024-s001.zip]

Archive with 1 entries (1 files):
- molecules-2187914-supplementary.pdf
